# Supplementary material for: Total Synthesis of Decahydroquinoline Poison Frog Alkaloids ent-cis-195A and cis-211A
Source: Molecules. 2021 Dec 12;26(24):7529. doi: 10.3390/molecules26247529 (PMC8706607; doi:10.3390/molecules26247529)
Supplement: Supplementary file 1 [file molecules-26-07529-s001.zip]

Archive with 1 entries (1 files):
- molecules-1493580-supplementary.pdf
